# Supplementary material for: Data on burden of comorbidities in the united states and medicaid expansion status
Source: Data Brief. 2016 May 20;8:120–2. doi: 10.1016/j.dib.2016.05.019 (PMC4889874; doi:10.1016/j.dib.2016.05.019)
Supplement: Supplementary file 2 — Supplementary material [file mmc2.zip]

Archive with 3 entries (2 files):
- Prevalence of Comorbidities Tables Figures JXM.docx
- __MACOSX/
- __MACOSX/._Prevalence of Comorbidities Tables Figures JXM.docx
